# Supplementary material for: Directed evolution of phosphite dehydrogenase to cycle noncanonical redox cofactors via universal growth selection platform
Source: Nat Commun. 2022 Aug 26;13:5021. doi: 10.1038/s41467-022-32727-w (PMC9418148; doi:10.1038/s41467-022-32727-w)
Supplement: Supplementary file 3 — Supplementary Data 1 [file 41467_2022_32727_MOESM3_ESM.xlsx]

## Sheet: Stains and Plasmids
Strains	Description	Reference
XL-1 blue	Cloning strain	Stratagene
BL21 (DE3)	Protein expression strain	Invitrogen
SHuffle T7 express	E. coli BL21 fhuA2 lacZ::T7 gene1 [lon] ompT ahpC gal λatt::pNEB3-r1-cDsbC (SpecR, lacIq) ΔtrxB sulA11 R(mcr-73::miniTn10–TetS)2 [dcm] R(zgb-210::Tn10 –TetS) endA1 Δgor Δ(mcrC-mrr)114::IS10	NEB cat#C3029
DH10β	Electrotransformation strain	Invitrogen
JW3467-1	BW25113 ΔGor::kan	Coli Genetic Stock Center
Plasmids	Description	Reference
pQElac	PLlacO1, ColE1 ori, AmpR. Expression vector	[1]
pQElac gap	PLlacO1 gap, ColE1 ori, AmpR. Expression vector	This study
pEK101	PLlacO1::Bs gdh, ColE1 ori, AmpR	[2]
pLZ210	PLlacO1::Bs gdh I195R-A93K-Y39Q, ColE1 ori, AmpR	[2]
pSM109	PLlacO1::Zm glf, p15A ori, CmR	[2]
pLZ301	PLlacO1::Ec gor, ColE1 ori, AmpR	This study
pLZ302	PLlacO1::Ec gor I174H, ColE1 ori, AmpR	This study
pLZ303	PLlacO1::Ec gor I174T, ColE1 ori, AmpR	This study
pLZ304	PLlacO1::Ec gor I176Q, ColE1 ori, AmpR	This study
pLZ305	PLlacO1::Ec gor I176K, ColE1 ori, AmpR	This study
pLZ306	PLlacO1::Ec gor I176R, ColE1 ori, AmpR	This study
pLZ307	PLlacO1::Ec gor I176H, ColE1 ori, AmpR	This study
pLZ308	PLlacO1::Ec gor I178S, ColE1 ori, AmpR	This study
pLZ309	PLlacO1::Ec gor I178T, ColE1 ori, AmpR	This study
pLZ310	PLlacO1::Ec gor I178T-R198M-R204L, ColE1 ori, AmpR	This study
pLZ311	PBAD:: Ec gor, RSF ori, KanR	This study
pLZ312	PBAD:: Ec gor I178T-R198M-R204L, RSF ori, KanR	This study
pEK201	PLlacO1:: Pst TS PTDH, ColE1 ori, AmpR	This study
pEK202	PLlacO1:: Pst TS PTDH A155N, ColE1 ori, AmpR	This study
pEK203	PLlacO1::Pst TS PTDH A155N-E175Q, ColE1 ori, AmpR	This study
pLZ313	pQElac gap Pst TS PTDH, ColE1 ori, AmpR	This study
pLZ314	pQElac gap Pst TS PTDH A155N, ColE1 ori, AmpR	This study
pLZ315	pQElac gap Pst TS PTDH A155N-E175Q, ColE1 ori, AmpR	This study
pLZ316	pQElac gap Pst TS PTDH A155N-E175-A176-L208 NNK library, ColE1 ori, AmpR	This study
pLZ317	pQElac gap Pst TS PTDH A155N-E175Q-A176S, ColE1 ori, AmpR	This study
pLZ318	pQElac gap Pst TS PTDH A155N-E175W-A176G-L208V, ColE1 ori, AmpR	This study
pLZ319	pQElac gap Pst TS PTDH A155N-E175A-A176F, ColE1 ori, AmpR	This study
pLZ320	PLlacO1::Pst TS PTDH A155N-E175Q-A176S, ColE1 ori, AmpR	This study
pLZ321	PLlacO1::Pst TS PTDH A155N-E175W-A176G-L208V, ColE1 ori, AmpR	This study
pLZ322	PLlacO1::Pst TS PTDH A155N-E175A-A176F, ColE1 ori, AmpR	This study
Abbreviations indicate source of genes: Bs, Bacillus subtilis; Zm, Zymomonas mobilis; Ec, Escherichia coli; Pst, Pseudomonas stutzeri.
References
[1]	Li, H. & Liao, J. C. Engineering a cyanobacterium as the catalyst for the photosynthetic conversion of CO2 to 1,2-propanediol. Microb. Cell Fact. 12, 4 (2013).
[2]	Black, W. B. et al. Engineering a nicotinamide mononucleotide redox cofactor system for biocatalysis. Nat. Chem. Biol. 16, 87–94 (2020).
