# Supplementary material for: Directed evolution of phosphite dehydrogenase to cycle noncanonical redox cofactors via universal growth selection platform
Source: Nat Commun. 2022 Aug 26;13:5021. doi: 10.1038/s41467-022-32727-w (PMC9418148; doi:10.1038/s41467-022-32727-w)
Supplement: Supplementary file 4 — Supplementary Data 2 [file 41467_2022_32727_MOESM4_ESM.xlsx]

## Sheet: Accession codes
Item	Accession Code
Escherichia coli Glutathione Reductase (Gor)	Uniprot ID: P06715
Escherichia coli Glutathione Reductase Crystal Structure 1GET	DOI: 10.2210/pdb1get/pdb
Pseudomonas stutzeri Phosphite Dehydrogenase (PTDH)	Uniprot ID: O69054
Pseudomonas stutzeri Phosphite Dehydrogenase Crystal Structure 4E5N	DOI: 10.2210/pdb4e5n/pdb
Thermus scotoductus ene reductase (TsOYE)	Uniprot ID: E8PRF1
Zymomonas mobilis glucose facilitated diffusion protein (glf)	Uniprot ID: P21906
Bacillus subtilis 1-glucose dehydrogenase wild-type (GDH)	Uniprot ID: M9TFE3
