# Supplementary material for: Directed evolution of phosphite dehydrogenase to cycle noncanonical redox cofactors via universal growth selection platform
Source: Nat Commun. 2022 Aug 26;13:5021. doi: 10.1038/s41467-022-32727-w (PMC9418148; doi:10.1038/s41467-022-32727-w)
Supplement: Supplementary file 6 — Source Data [file 41467_2022_32727_MOESM6_ESM.xlsx]

## Sheet: Figure 1C
Variant	rep1	rep2	rep3	Avg	SD
WT	8.58465	6.4849	7.73598	7.60184	1.05628
G174H	30.2747	22.7656		26.5202	5.3097
G174T	6.60154	2.07398		4.33776	3.20147
G176Q	14.1604	6.65502		10.4077	5.30711
G176K	13.9997	9.67128		11.8355	3.06065
G176R	14.9039	11.0752		12.9896	2.70726
G176H	4.52434	5.53688		5.03061	0.715974
I178S	13.743	6.51128		10.1272	5.11362
I178T	41.1277	38.3848	39.7139	39.7421	1.37167
Gor Ortho	33.4146	34.5131	34.4594	34.129	0.619311
				WT to I178T		p-Value	1.00646e-05			WT to Gor Ortho		p-value	3.012e-06
				F-Test Two-Sample for Variances					F-Test Two-Sample for Variances
					Variable 1	Variable 2				Variable 1	Variable 2
				Mean	7.60184	39.7421			Mean	7.60184	34.129
				Variance	1.11573	1.88148			Variance	1.11573	0.383546
				Observations	3	3			Observations	3	3
				df	2	2			df	2	2
				F	0.593007				F	2.90899
				P(F<=f) one-tail	0.372256				P(F<=f) one-tail	0.25582
				F Critical one-tail	0.0526316				F Critical one-tail	19

## Sheet: Figure 1D&Supplementary Table 1
			Km(mM)				Kcat(s-1)				Kcat/Km(mM-1.s-1)
Protein	Cofactor	Mutant	rep1	rep2	rep3	Avg Km(mM)	rep1	rep2	rep3	Avg Kcat(s-1)	rep1	rep2	rep3	Avg Kcat/Km(mM-1.s-1)	SD
Gor	NMNH	WT									0.00313186	0.00318438	0.00282713	0.00304779	0.000192896							NADPH		WT to Ortho
Gor	NMNH	I178T									0.0164805	0.0143141	0.0104269	0.0137405	0.00306733
Gor	NMNH	I178T R198M R204L									0.0107692	0.0117526	0.0132516	0.0119245	0.0012501									F-Test Two-Sample for Variances
																									Variable 1	Variable 2		Pvalue	0.00226028
																								Mean	1445.84	0.104276
			Km(mM)				Kcat(s-1)				Kcat/Km(mM-1.s-1)													Variance	14221.3	0.000114628
Protein	Cofactor	Mutant	rep1	rep2	rep3	Avg Km(mM)	rep1	rep2	rep3	Avg Kcat(s-1)	rep1	rep2	rep3	Avg Kcat/Km(mM-1.s-1)	SD									Observations	3	3
Gor	NADPH	WT	0.0498393	0.0663791	0.0600857	0.058768	78.9119	91.8586	82.3389	84.3698	1583.33	1383.85	1370.36	1445.84	119.253									df	2	2
Gor	NADH	WT									0.0378636	0.0454526	0.0509108	0.0447423	0.00655255									F	1.24064e+08
Gor	NADPH	I178T	0.0316927	0.0312664	0.045086	0.0360151	30.2242	30.5949	31.0973	30.6388	953.664	978.522	689.732	873.973	160.041									P(F<=f) one-tail	8.06035e-09
Gor	NADH	I178T									0.0765638	0.0898123	0.105654	0.0906768	0.0145644									F Critical one-tail	19
Gor	NADPH	I178T									0.115006	0.0935936	0.104228	0.104276	0.0107065
Gor	NADH	I178T									0.0550592	0.0536922	0.0712906	0.060014	0.00978973									WT to I178T
																								F-Test Two-Sample for Variances
			Km(mM)				Kcat(s-1)				Kcat/Km(mM-1.s-1)
Sample:	Cofactor		rep1	rep2	rep3	Avg Km(mM)	rep1	rep2	rep3	Avg Kcat(s-1)	rep1	rep2	rep3	Avg Kcat/Km(mM-1.s-1)	SD										Variable 1	Variable 2		pvalue	0.00769052
gor WT	NMN	WT-NMN									0.000870317	0.000798671	0.000733648	0.000800879	6.8361e-05									Mean	1445.84	873.973
gor 225	NMN	225-NMN									0.00938731	0.00786356	0.00756326	0.00827138	0.000978024									Variance	14221.3	25613.1
gor 250	NMN	250-NMN									0.00753329	0.00941381	0.00977511	0.0089074	0.00120365									Observations	3	3
gor 250	NADP	250-NADP									0.00504844	0.00515788	0.00516063	0.00512232	6.39927e-05									df	2	2
																								F	0.555235
																								P(F<=f) one-tail	0.35701
																								F Critical one-tail	0.0526316
																						NADH		WT to Ortho
																								F-Test Two-Sample for Variances
																									Variable 1	Variable 2		pvalue	0.0978404
																								Mean	0.0447423	0.060014
																								Variance	4.2936e-05	9.58388e-05
																								Observations	3	3
																								df	2	2
																								F	0.448002
																								P(F<=f) one-tail	0.309393
																								F Critical one-tail	0.0526316
																								WT to I178T
																								F-Test Two-Sample for Variances
																									Variable 1	Variable 2		pvalue	0.0186237
																								Mean	0.0447423	0.0906768
																								Variance	4.2936e-05	0.000212123
																								Observations	3	3
																								df	2	2
																								F	0.202411
																								P(F<=f) one-tail	0.168337
																								F Critical one-tail	0.0526316
																						NMNH		WT to Ortho
																								F-Test Two-Sample for Variances
																									Variable 1	Variable 2		pvalue	0.000262895
																								Mean	0.00304779	0.0119245
																								Variance	3.72089e-08	1.56276e-06
																								Observations	3	3
																								df	2	2
																								F	0.0238098
																								P(F<=f) one-tail	0.0232561
																								F Critical one-tail	0.0526316
																								WT to I178T
																								F-Test Two-Sample for Variances				pvalue	0.00382141
																									Variable 1	Variable 2
																								Mean	0.00304779	0.0137405
																								Variance	3.72089e-08	9.40851e-06
																								Observations	3	3
																								df	2	2
																								F	0.00395481
																								P(F<=f) one-tail	0.00393923
																								F Critical one-tail	0.0526316

## Sheet: Figure 2A
Variant	Rep1	Rep2	Rep3	Order	Average	StDev			Stats		WT to A155N
TS-PTDH	55.4627	50.5839	52.3143	1.1	52.787	2.47353
K76R	0	0		2.1	0	0					F-Test Two-Sample for Variances
G77S	1.83924	1.57017		3.1	1.70471	0.190259
G154K	36.4832	35.8381		4.1	36.1607	0.456198						Variable 1	Variable 2		Pvalue	9.24718e-07
G154N	5.8278	4.29222		5.1	5.06001	1.08582					Mean	52.787	147.821
G154Q	19.0746	36.6998		6.1	27.8872	12.4629					Variance	6.11833	4.53236
G154S	9.20348	8.66467		7.1	8.93407	0.380997					Observations	3	3
G154T	9.00949	3.85199		8.1	6.43074	3.6469					df	2	2
A155N	146.208	147.021	150.234	9.1	147.821	2.12893					F	1.34992
I156K	0	0.0359533		10.1	0.0179766	0.0254228					P(F<=f) one-tail	0.425546
I156S	14.4881	14.4766		11.1	14.4824	0.008187					F Critical one-tail	19
I156T	67.4666	65.2424		12.1	66.3545	1.57279
P209K	11.9928	7.20753		13.1	9.60016	3.3837
P209S	15.0365	13.1749		14.1	14.1057	1.31634					WT to T101K-A155G
T101K-A155G	133.997	122.324	127.433	15.1	127.918	5.85163
T101N-A155G-I156A	6.77419	2.35294		16.1	4.56357	3.1263					F-Test Two-Sample for Variances
												Variable 1	Variable 2		pvalue	0.000492534
											Mean	52.787	127.918
											Variance	6.11833	34.2415
											Observations	3	3
											df	2	2
											F	0.178681
											P(F<=f) one-tail	0.151594
											F Critical one-tail	0.0526316
											A155N to T101K-A155G
											F-Test Two-Sample for Variances
												Variable 1	Variable 2		pvalue	0.018118
											Mean	147.821	127.918
											Variance	4.53236	34.2415
											Observations	3	3
											df	2	2
											F	0.132364
											P(F<=f) one-tail	0.116892
											F Critical one-tail	0.0526316

## Sheet: Figure 4B
	Levodione Conc. (mM)
Time, Hours	Replicate 1	Replicate 2	Replicate 3	Average (mM)	Standard Deviation
0	0	0	0	0	0
16	2.0553	2.04725	2.03578	2.04611	0.00981298
24	2.98243	2.96601	2.96052	2.96965	0.0114004
37	4.19167	4.19377	4.17384	4.18643	0.0109529
48	5.01138	4.98043	4.96862	4.98681	0.0220819
69	6.4773	6.45072	6.41587	6.44796	0.0308039
92	7.70748	7.69325	7.63747	7.6794	0.0370032
113	8.56196	8.54461	8.49994	8.5355	0.0319986
136	9.25458	9.23577	9.17236	9.2209	0.0430756
168	9.98208	9.97428	9.9178	9.95805	0.0350798
192	10.3394	10.3453	10.2751	10.3199	0.038955
285	11.0934	11.1025	11.0487	11.0816	0.0287808
384	11.4051	11.4236	11.3805	11.4031	0.0216009

## Sheet: Figure 4C
		Levodione Concentration (mM)																					Average Concentration (mM)							Standard Deviation (mM)
Time	Cycling Protein	10 mM NMN+			5 mM NMN+			1 mM NMN+			0.5 mM NMN+			0.1 mM NMN+			0.05 mM NMN+			No Cofactor			10 mM NMN+	5 mM NMN+	1 mM NMN+	0.5 mM NMN+	0.1 mM NMN+	0.05 mM NMN+	No Cofactor	10 mM NMN+	5 mM NMN+	1 mM NMN+	0.5 mM NMN+	0.1 mM NMN+	0.05 mM NMN+	No Cofactor
0 Hours	PTDH LY-13	0	0	0	0	0	0	0	0	0	0	0	0	0	0	0	0	0	0	0	0	0	0	0	0	0	0	0	0	0	0	0	0	0	0	0
	GDH Ortho	0	0	0	0	0	0	0	0	0	0	0	0	0	0	0	0	0	0	0	0	0	0	0	0	0	0	0	0	0	0	0	0	0	0	0
1 Hour	PTDH LY-13	7.23814	7.13063	7.06729	6.11366	6.20484	6.22931	3.03769	3.03273	3.07686	1.88162	1.87315	1.88413	0.449499	0.449964	0.533099	0.280105	0.278623	0.280788	0.04872	0.0413069	0.0425186	7.14535	6.1826	3.04909	1.87963	0.47752	0.279839	0.0441818	0.0863689	0.0609481	0.0241738	0.00575479	0.0481327	0.00110666	0.00397658
	GDH Ortho	8.5283	8.1841	8.03749	4.8039	4.88404	5.20395	1.34001	1.30902	1.3122	0.694946	0.686102	0.684573	0.15947	0.154387	0.160281	0.0952099	0.0924147	0.0945401	0.0333039	0.0330846	0.0320648	8.24997	4.96397	1.32041	0.68854	0.158046	0.0940549	0.0328178	0.251949	0.211661	0.0170472	0.00559997	0.00319501	0.00145941	0.000661264
2 Hours	PTDH LY-13	13.5844	13.5275	13.396	11.4353	11.591	11.581	5.43848	5.44505	5.4313	3.34881	3.30491	3.33346	0.771537	0.762392	0.782972	0.402437	0.394805	0.393889	0.0534673	0.0532515	0.0557042	13.5026	11.5358	5.43828	3.32906	0.7723	0.397044	0.054141	0.096622	0.0871613	0.00687593	0.0222741	0.0103111	0.00469328	0.00135808
	GDH Ortho	16.3037	15.9502	15.7157	9.51218	9.61323	9.94065	2.45087	2.47875	2.48555	1.28186	1.25337	1.25104	0.268332	0.262669	0.266943	0.267945	0.143228	0.149798	0.0312333	0.0316363	0.0316314	15.9899	9.68869	2.47172	1.26209	0.265981	0.186991	0.0315003	0.296002	0.223978	0.0183779	0.0171602	0.0029514	0.0701853	0.000231297
6 Hours	PTDH LY-13	32.9689	32.975	32.9737	31.8768	32.1892	32.1248	12.9609	12.9209	12.8483	7.37546	7.30432	7.34185	1.65949	1.66208	1.70129	0.880878	0.865702	0.873466	0.104102	0.111419	0.116212	32.9726	32.0636	12.91	7.34054	1.67429	0.873348	0.110578	0.00320264	0.164946	0.0570771	0.0355863	0.023423	0.00758873	0.00609893
	GDH Ortho	32.9598	32.9675	32.969	26.3514	26.5907	27.2156	7.23023	7.39918	7.33344	3.93795	3.79794	3.8746	0.796898	0.765848	0.777422	0.401223	0.393307	0.413977	0.0315646	0.0324762	0.0315288	32.9654	26.7193	7.32095	3.87016	0.780056	0.402836	0.0318565	0.0049419	0.446216	0.0851673	0.0701124	0.0156917	0.0104289	0.000536971
12 Hours	PTDH LY-13	32.9696	32.9735	32.9739	32.9741	32.9738	32.9744	23.3891	23.3297	23.1956	13.2744	13.1667	13.2046	2.99896	3.00275	3.0653	1.52428	1.53958	1.55363	0.176366	0.170677	0.179369	32.9724	32.9741	23.3048	13.2153	3.02234	1.53916	0.175471	0.00236648	0.000256327	0.0991048	0.0546281	0.0372584	0.0146757	0.00441416
	GDH Ortho	32.9582	32.9651	32.9671	32.9693	32.969	32.9693	13.74	13.9871	13.8789	7.73152	7.47035	7.55579	1.61079	1.55796	1.58278	0.780804	0.764218	0.811291	0.0340279	0.0343197	0.0329691	32.9635	32.9692	13.8687	7.58589	1.58384	0.785438	0.0337722	0.00469514	0.000130334	0.123838	0.133165	0.0264292	0.0238763	0.000710653
24 Hours	PTDH LY-13	32.9685	32.973	32.9743	32.974	32.9736	32.9742	32.9696	32.9699	32.97	22.6711	22.5363	22.5625	5.15897	5.13491	5.26037	2.66285	2.62551	2.65516	0.280868	0.276941	0.295421	32.9719	32.974	32.9698	22.59	5.18475	2.64784	0.28441	0.00302896	0.000302232	0.000183631	0.0714844	0.0665819	0.0197157	0.0097359
	GDH Ortho	32.9606	32.9668	32.97	32.9687	32.9688	32.9695	23.6431	23.9719	23.8304	13.8983	13.4748	13.6298	3.02752	2.93772	2.97152	1.47009	1.44054	1.52642	0.035891	0.0342786	0.034296	32.9658	32.969	23.8151	13.6676	2.97892	1.47902	0.0348219	0.00479684	0.000467482	0.16491	0.214246	0.045356	0.0436285	0.000925939
52 Hours	PTDH LY-13	Sample dropped on ground	32.3854	32.3552	31.9539	31.9826	31.9767	31.8736	31.8623	31.9048	32.8525	32.8584	32.867	8.78895	8.72976	8.93513	4.37949	4.33195	4.37323	0.424312	0.422769	0.450303	32.3703	31.9711	31.8802	32.8593	8.81795	4.36156	0.432462	0.0213734	0.0151525	0.022014	0.00733777	0.105711	0.0258308	0.0154707
	GDH Ortho	32.9632	32.9707	32.9712	32.9662	32.9682	32.965	32.9706	32.9696	32.9699	24.736	24.0746	24.2341	5.72799	5.56307	5.63469	2.79434	2.73689	2.90914	0.0402322	0.0433267	0.0381399	32.9684	32.9665	32.97	24.3483	5.64191	2.81346	0.0405663	0.00448268	0.00160809	0.000500759	0.345175	0.0827005	0.0877021	0.0026095
168 Hours	PTDH LY-13	31.1406	31.3861	31.4082	30.6482	30.673	30.6235	29.7215	29.7018	29.7355	30.2237	30.1445	30.2478	13.214	13.0316	13.2893	6.07043	6.02994	6.01794	0.620262	0.649564	0.657415	31.3116	30.6482	29.7196	30.2053	13.1783	6.03944	0.642414	0.148545	0.0247554	0.0169399	0.0540098	0.132534	0.0275067	0.0195817
	GDH Ortho	32.9476	32.9559	32.9573	32.9456	32.954	32.956	32.9564	32.9488	32.9573	32.9529	32.9523	32.9534	10.5888	10.3639	10.4467	5.07145	4.97964	5.18534	0.0676842	0.0698841	0.100967	32.9536	32.9519	32.9542	32.9529	10.4665	5.07881	0.0795117	0.00526222	0.00551966	0.00462776	0.000506864	0.113764	0.103047	0.0186132
240 Hours	PTDH LY-13	30.8283	31.0725	31.0956	30.1409	30.1685	30.1059	28.9568	28.938	28.9648	29.5351	29.4154	29.5416	13.394	13.1356	13.41	5.9665	5.96737	5.99875	0.655188	0.655505	0.703028	30.9988	30.1384	28.9532	29.4974	13.3132	5.97754	0.671241	0.148092	0.031391	0.0137174	0.0710459	0.15401	0.0183725	0.0275295
	GDH Ortho	32.9227	32.9514	32.9538	32.9535	32.955	32.9544	32.9398	32.939	32.9401	32.9411	32.9498	32.951	11.6699	11.4324	11.5139	5.49644	5.42117	5.59653	0.059028	0.0988619	0.0946892	32.9426	32.9543	32.9396	32.9473	11.5387	5.50471	0.0841931	0.0173203	0.000739481	0.000558362	0.00543676	0.120667	0.0879714	0.0218932

## Sheet: Figure 4D
	5 mM BNA+			10 mM BNA+			20 mM BNA+			Average Conc. (mM)			Standard Deviation (mM)
PTDH Variant	Replicate 1	Replicate 2	Replicate 3	Replicate 1	Replicate 2	Replicate 3	Replicate 1	Replicate 2	Replicate 3	5 mM BNA+	10 mM BNA+	20 mM BNA+	5 mM BNA+	10 mM BNA+	20 mM BNA+
WT	0.108258	0.121382	0.1063	0.217941	0.172046	0.214536	0.366	0.387927	0.370007	0.11198	0.201508	0.374645	0.00820075	0.0255716	0.0116759
LY-7	0.183563	0.193022	0.16078	0.311552	0.333475	0.335544	0.560771	0.594439	0.576458	0.179122	0.326857	0.577223	0.0165735	0.0132948	0.0168473
LY-13	0.081277	0.112067	0.170737	0.290547	0.261998	0.390661	0.586971	0.74182	0.570359	0.12136	0.314402	0.63305	0.0454485	0.0675675	0.0945633

## Sheet: Table 1
			Km(mM)					Kcat(s-1)					Kcat/Km(mM-1.s-1)
Protein	Cofactor	Mutant	rep1	rep2	rep3	Avg Km(mM)	SD	rep1	rep2	rep3	Avg Kcat(s-1)	SD	rep1	rep2	rep3	Avg Kcat/Km(mM-1.s-1)	SD
TS-PTDH	NADP	WT	0.697621	0.77574	0.751369	0.741577	0.0399695	0.551576	0.568654	0.580298	0.566843	0.0144469	0.790652	0.733047	0.772322	0.76534	0.0294304
TS-PTDH	NAD	WT	0.0554421	0.0561505	0.0583204	0.0566377	0.00149971	1.02674	1.01726	1.04494	1.02965	0.014069	18.5191	18.1166	17.9172	18.1843	0.306604
TS-PTDH	NMN	WT											0.00362172	0.00367254	0.0035716	0.00362195	5.04721e-05
TS-PTDH	NADP	A155N	0.549245	0.68943	0.645442	0.628039	0.0716948	0.781784	0.915692	0.927413	0.874963	0.080908	1.42338	1.32819	1.43687	1.39614	0.0592373
TS-PTDH	NAD	A155N	0.0781925	0.0827276	0.0846662	0.0818621	0.0033225	1.30533	1.50324	1.55804	1.45554	0.132936	16.6938	18.1709	18.4022	17.7556	0.9268
TS-PTDH	NMN	A155N											0.0105828	0.0106372	0.00992761	0.0103825	0.000394917
TS-PTDH	NADP	A155N-E175Q-A176S	0.0503608	0.0493264	0.0488474	0.0495116	0.0007735	0.998287	0.897314	0.948191	0.947931	0.050487	19.8227	18.1914	19.4113	19.1418	0.848401
TS-PTDH	NAD	A155N-E175Q-A176S	0.115064	0.108823	0.11423	0.112706	0.00338838	1.11892	0.966633	1.04875	1.04477	0.0762198	9.72434	8.88265	9.18098	9.26266	0.426749
TS-PTDH	NMN	A155N-E175Q-A176S	0.990748	1.14195	1.07597	1.06956	0.0758056	0.174985	0.182391	0.170998	0.176125	0.0057811	0.176619	0.159718	0.158925	0.165088	0.00999472
TS-PTDH	NADP	A155N-E175W-A176G-L208V	0.110859	0.101711	0.109352	0.107308	0.0049048	0.586987	0.533638	0.54864	0.556422	0.0275128	5.29489	5.2466	5.01717	5.18622	0.148378
TS-PTDH	NAD	A155N-E175W-A176G-L208V	0.717843	0.75274	0.776993	0.749192	0.029734	0.704741	0.747961	0.665272	0.705991	0.0413587	0.981747	0.993651	0.856214	0.943871	0.0761462
TS-PTDH	NMN	A155N-E175W-A176G-L208V	1.4077	1.41888	1.36091	1.39583	0.0307522	0.154033	0.160839	0.158679	0.15785	0.00347783	0.109422	0.113356	0.116597	0.113125	0.0035934
TS-PTDH	NADP	A155N-E175A-A176F	0.0455237	0.0534377	0.0458027	0.0482547	0.00449076	0.948391	0.976386	0.948284	0.957687	0.0161941	20.8329	18.2715	20.7037	19.936	1.44297
TS-PTDH	NAD	A155N-E175A-A176F	0.185144	0.142982	0.197246	0.175124	0.0284859	1.96184	2.04607	2.17695	2.06162	0.108397	10.5963	14.31	11.0367	11.981	2.02896
TS-PTDH	NMN	A155N-E175A-A176F	0.599376	0.578455	0.678436	0.618755	0.0527327	0.267266	0.2677	0.277032	0.270666	0.00551725	0.445907	0.462785	0.408339	0.43901	0.0278705

## Sheet: Supplementary Figure 2
pos	se	z	ppf	conservation_score	rolling	region		region	rolling_mean	rolling_std
76	0.652086	-0.96985	0.166061	0.806687	0.566459	Seatbelt loop		Alpha1	0.738828	0.0417598
77	0.0149006	-1.91629	0.0276644	0.945083	0.629224	Seatbelt loop		Arch	0.728261	0.0864308
78	0.983292	-0.477898	0.316361	0.656386	0.635955	Seatbelt loop		Base loop	0.49737	0.0463907
79	0.751313	-0.822464	0.205406	0.767341	0.666918	Seatbelt loop		Pocket	0.720178	0.0774217
97	0.175649	-1.67752	0.0467204	0.926027	0.608817	Arch		Seatbelt loop	0.624639	0.0421169
100	0.243491	-1.57675	0.0574263	0.915321	0.790306	Arch
101	0.753696	-0.818925	0.206415	0.766333	0.793341	Arch
104	0.363719	-1.39817	0.0810306	0.891717	0.720581	Arch
154	0.00248243	-1.93473	0.0265117	0.946236	0.756073	Alpha1
155	1.10428	-0.298188	0.38278	0.589968	0.69938	Alpha1
156	0.401437	-1.34215	0.0897738	0.882974	0.71036	Alpha1
157	0.0437588	-1.87342	0.0305051	0.942243	0.7895	Alpha1
207	1.6129	0.457276	0.676264	0.296484	0.526378	Base loop
208	1.52662	0.329129	0.628971	0.343777	0.428385	Base loop
209	0.382609	-1.37012	0.0853255	0.887422	0.512024	Base loop
210	0.856642	-0.666016	0.252701	0.720047	0.522692	Base loop
235	1.56299	0.383149	0.649196	0.323552	0.63994	Pocket
236	1.09515	-0.311753	0.377614	0.595133	0.597281	Pocket
237	0.00249742	-1.93471	0.026513	0.946235	0.728669	Pocket
261	0.0091154	-1.92488	0.0271223	0.945625	0.770341	Pocket
262	0.0650734	-1.84176	0.032755	0.939993	0.855478	Pocket
292	0.00251016	-1.93469	0.0265142	0.946233	0.689688	Pocket
293	0.855113	-0.668286	0.251975	0.720772	0.698073	Pocket
294	0.71123	-0.882001	0.188888	0.78386	0.717976	Pocket
295	0.160929	-1.69938	0.0446234	0.928124	0.784159	Pocket

## Sheet: Supplementary Figure 7
	10 mM BNA+			20 mM BNA+			Average Levodione Concentration (mM)		Standard Deviation (mM)
PTDH Variant	Replicate 1	Replicate 2	Replicate 3	Replicate 1	Replicate 2	Replicate 3	10 mM BNA+	20 mM BNA+	10 mM BNA+	20 mM BNA+
WT	0.217941	0.17	0.214536	0.366	0.387927	0.370007	0.200826	0.374645	0.0267501	0.0116759
LY-13	0.290547	0.261998	0.390661	0.586971	0.74182	0.570359	0.314402	0.63305	0.0675675	0.0945633
LY-13 A155A	0.34117	0.350672	0.306766	0.632574	0.634794	0.632943	0.33287	0.633437	0.0230998	0.00118965
		WT to LY-13 with 10 mM BNA+
			F Test	0.271
			T Test	0.0537021
		WT to LY-13 A155A with 10 mM BNA+
			F Test	0.854331
			T Test	0.00293843
		WT to LY-13 with 20 mM BNA+
			F Test	0.0300329
			T Test	0.0093266
		WT to LY-13 A155A with 20 mM BNA+
			F Test	0.0205495
			T Test	2.8071e-06
				0
